# Supplementary material for: Cardiometabolic Traits in Adult Twins: Heritability and BMI Impact with Age
Source: Nutrients. 2022 Dec 29;15(1):164. doi: 10.3390/nu15010164 (PMC9824881; doi:10.3390/nu15010164)
Supplement: Supplementary file 1 [file nutrients-15-00164-s001.zip]

Archive with 1 entries (1 files):
- nutrients-2082499-supplementary.pdf
